# Supplementary material for: Fabric-Based Flexible Pressure Sensor Arrays with Ultra-Wide Pressure Range for Lower Limb Motion Capture System
Source: Research (Wash D C). 2025 Aug 18;8:0835. doi: 10.34133/research.0835 (PMC12358749; doi:10.34133/research.0835)
Supplement: Supplementary 1 — Figs. S1 to S17 Tables S1 to S5 Movie S1 [file research.0835.f1.zip]

Archive with 2 entries (2 files):
- Movie S1.mp4
- R2-SupplementalMaterial.pdf
